# Supplementary material for: ALGR: A multi-purpose agricultural landscape generator in R
Source: PLoS One. 2025 Oct 30;20(10):e0334745. doi: 10.1371/journal.pone.0334745 (PMC12574932; doi:10.1371/journal.pone.0334745)
Supplement: S1 File — (ZIP) [file pone.0334745.s002.zip]

Archive with 5 entries (4 files):
- code for reviewers/
- code for reviewers/notebook1.R
- code for reviewers/notebook2.R
- code for reviewers/notebook3.R
- code for reviewers/notebook4.R
