# Supplementary material for: ALGR: A multi-purpose agricultural landscape generator in R
Source: PLoS One. 2025 Oct 30;20(10):e0334745. doi: 10.1371/journal.pone.0334745 (PMC12574932; doi:10.1371/journal.pone.0334745)
Supplement: S1 File — (ZIP) [file pone.0334745.s002.zip › code for reviewers/notebook1.R]

library(ALGR)
library(terra)
library(landscapemetrics)


#parametrs for the functions
Natural  <- 25 
Seminatural <- 15
Field_size_mn <- 300
Field_Size_sd <- 100
Field_Shape_mn <- 4
Field_Shape_sd <- 1


#Generate potential space using a perlin noise algorithm
potential_space<-generate_pn(width =200,
                             height =200,
                             cellSize = 1, 
                             frequency = 2,
                             octaves = 3,
                             lacunarity = 0.01,
                             categorized = TRUE,
                             cat_method = "land_percentage",
                             percetange = (100- Natural) # percentage denotes how much of the landscape is kept as potential space for arable, so this amounts to 100 - natural
                             ) 
  
#Place fields inside of the potential space
field_map<-establish_pac(potential_space= potential_space,
                         cell_size=1, #10m
                         includsion_value = 1,
                         mean_field_size = Field_size_mn,
                         sd_field_size = Field_Size_sd,
                         distribution = "norm",
                         mean_shape_index = Field_Shape_mn,
                         sd_shape_index = Field_Shape_sd,
                         percent = (100 - Seminatural) #percent here denotes how much of the potential space will be covered by fields, so the amount is 100 - seminatural
                         )
  
  

#plot fields and along with potentials space
return_by_arable_land(field_map, borders = TRUE, method = 1)
potential_space[potential_space == 1] <- NA
terra::plot(potential_space, 
            add = TRUE, 
            legend = FALSE, 
            col = "green")  # or another neutral color for overlay


#The raster is dubplicated from the output object, and then
#transformed into a convienet coding system that allows for
#easy calculation of all landscape metrics
raster_transformed <- field_map$map > 1
terra::values(raster_transformed) <- ifelse(terra::values(raster_transformed) > 0, 1, 0)
final_rast<- potential_space + raster_transformed
  
  
#all landscape metrics of interest are extracted
res1<-lsm_c_area_mn(final_rast, directions = 8)
res2<-lsm_c_frac_mn(final_rast, directions = 8)
res3<-lsm_c_enn_mn(final_rast, directions = 8, verbose = TRUE)
res4<-lsm_c_circle_mn(final_rast, directions = 8)
res5<-lsm_c_clumpy(final_rast)
res6<-lsm_c_lpi(final_rast, directions = 8)
res7<-lsm_c_para_mn(final_rast, directions = 8)
res8<-lsm_c_lsi(final_rast)
res9<-lsm_c_np(final_rast, directions = 8)
res10<-lsm_c_core_mn(final_rast, directions = 8)


# Store in a named list
metrics <- list(
  area_mn   = res1$value,
  frac_mn   = res2$value,
  enn_mn    = res3$value,
  circle_mn = res4$value,
  clumpy    = res5$value,
  lpi       = res6$value,
  para_mn   = res7$value,
  lsi       = res8$value,
  np        = res9$value,
  core_mn   = res10$value
)

# Print each metric name and value
for (metric_name in names(metrics)) {
  cat(sprintf("%-10s: %s\n", metric_name, format(metrics[[metric_name]], digits = 4)))
}
