# Supplementary material for: ALGR: A multi-purpose agricultural landscape generator in R
Source: PLoS One. 2025 Oct 30;20(10):e0334745. doi: 10.1371/journal.pone.0334745 (PMC12574932; doi:10.1371/journal.pone.0334745)
Supplement: S1 File — (ZIP) [file pone.0334745.s002.zip › code for reviewers/notebook2.R]

library(ALGR)
library(GA)
library(terra)

normalization_factor1 <- 5 #normalizing area mean
goal1 <- 1.3
normalization_factor2 <- 5 #normalizing area sd
goal2 <- 1
normalization_factor3 <- 20 #normalizing number of patches
goal3 <- 10 
goal3 <- 0.3602139


#the objective function that the genetic algorithm tries to maximize
objective_function <- function(params) {

  #A map is generated using perlin noise and then fields are placed according to the
  #chromasome parameters for a particular individual
  r1<-generate_pn(100,100,1,2,3,params[1],TRUE,cat_method = "land_percentage", percentage = params[2])
  simulated_output<-establish_pac(potential_space= r1,
                                               cell_size=10,
                                               includsion_value = 1,
                                               mean_field_size = params[3],
                                               sd_field_size = params[4],
                                               distribution = "norm",
                                               mean_shape_index = params[5],
                                               sd_shape_index = params[6],
                                               percent = params[7])


  #a arabla landcover map is taken from the output
  ra <- return_by_arable_land(simulated_output, method = 2)


  #the metric values of the generated map and the real map values are compared
  #to the real world map metric values. The normalization denominator will help
  #determine the range for an acceptable "good" solutions
  #The results shown in the paper used an adaptive normalization approach where
  #each value was normalized using a min&max values from the previous generation
  #In the example we use the GA package and a single value for normalization for
  #the sake of simplicity. Additionally the genetic algorithm shown in the paper was
  #specifically designed to work run on an HPc. For the code of the HPC compatible
  #genetic algorithm please contact package authors

  output1<-landscapemetrics::lsm_c_area_mn(ra)
  difference1 <- 1 - (abs(output1[2,6] - 1.3) / normalization_factor1)

  output2<-landscapemetrics::lsm_c_area_sd(ra)
  difference2 <- 1 - (abs(output2[2,6] - 1.3) / normalization_factor2)


  output3<-landscapemetrics::lsm_c_np(ra)
  difference3 <- 1 - (abs(output3[2,6] - 10) / normalization_factor3)

  frequency <- terra::freq(simulated_output$map)
  count_zeros <- frequency[frequency[, "value"] == 0, "count"]
  output4<- count_zeros/ (200 * 200)
  difference4 <- 1 - abs(output4 - 0.3602139)


  #finally all scores are added up and averaged
  difference_final <- (difference1 + difference2 + difference3 + difference4) / 4
  difference_final <-as.numeric(unlist(difference_final))
  return(difference_final)

}


# Define parameter bounds
lower_bounds <- c(0.001, 10, 100, 50, 1, 0.1, 20)  # Lower bounds for each parameter
upper_bounds <- c(0.01, 85, 300, 100, 3, 1, 90) # Upper bounds for each parameter


# Set GA parameters
ga_parameters <- list(type = "real-valued",
                      fitness = objective_function,
                      min = lower_bounds,
                      max = upper_bounds,
                      popSize = 35, #number of chromasomes to be used in the GA
                      pcrossover = 0.8,
                      pmutation = 0.3,
                      elitism = 5)

#the Ga functions
result <- ga(type = ga_parameters$type,
             fitness = ga_parameters$fitness,
             lower = ga_parameters$min,
             upper = ga_parameters$max,
             popSize = ga_parameters$popSize,
             pcrossover = ga_parameters$pcrossover,
             pmutation = ga_parameters$pmutation,
             elitism = ga_parameters$elitism,
             maxiter = 10) #10 is suitable for demonstration, but for actual purposes it is prefrerable to use a larger sampe


best_params <- result@solution

#the best parametrization from the GA
best_params
