# Supplementary material for: ALGR: A multi-purpose agricultural landscape generator in R
Source: PLoS One. 2025 Oct 30;20(10):e0334745. doi: 10.1371/journal.pone.0334745 (PMC12574932; doi:10.1371/journal.pone.0334745)
Supplement: S1 File — (ZIP) [file pone.0334745.s002.zip › code for reviewers/notebook3.R]

library(ALGR)
library(terra)


#create an empty raster as a basis for the potential space
r<-terra::rast(matrix(1, nrow=200, ncol=200))

#establsh fields function
map<-establish_pac(potential_space= r,
                   cell_size=1, #cell size
                   includsion_value = 1, #the value designating the usable area in the potential space raster
                   mean_field_size = 400, #paramer for changing field size
                   sd_field_size = 200,
                   distribution = "norm",
                   mean_shape_index = 3, #field shape defined by ration between a width and length (1 is square)
                   sd_shape_index = 0.1,
                   percent = 99) #portfion of potential space to be filled


# a matrix designating the crops, their percentage out of the landscape, and their code value
crops_matrix <- data.frame(crop = c("barley", "grass", "rapeseed", "sugarbeet", "Wheat"),
                           percentage = c(0.2, 0.3, 0.3, 0.1, 0.1),
                           index = c(1,2,3,4,5))  # Desired percentages

#outcome is an ALGR output object
outcome<-distrubute_crops(map,crops_matrix)

#method 2 returns a raster rather than a plot. method = 1 would plot directly. To return by other variables see the return function
map <- return_by_crop(outcome, method = 2) #to directly plot the map use method = 1

terra::plot(map)


#assigning crops to individual fields
assignments <- data.frame(
  field = c(1, 3, 7, 10, 50, 91),
  crop  = c(2, 1, 3, 2, 2, 5)
)
output2 <- assign_crops_by_table(outcome, assignments)
return_by_crop(output2, method = 1)


#assigning farmers to individual fields
assign_tbl <- data.frame(
  field = c(1, 3, 7, 10, 50, 91, 100, 45, 23),
  farmer  = c(2, 1, 3, 2, 2, 5, 1, 4, 6)
)
output2 <- assign_farmers_by_table(outcome, assign_tbl)
return_by_farmer(output2, method = 1)
