# Supplementary material for: ALGR: A multi-purpose agricultural landscape generator in R
Source: PLoS One. 2025 Oct 30;20(10):e0334745. doi: 10.1371/journal.pone.0334745 (PMC12574932; doi:10.1371/journal.pone.0334745)
Supplement: S1 File — (ZIP) [file pone.0334745.s002.zip › code for reviewers/notebook4.R]

# ---- Packages ----
library(data.table)
library(terra)
library(landscapemetrics)
library(ALGR)
set.seed(42)

# ---- Base potential space (your pattern) ----
pot_base <- terra::rast(matrix(1, nrow = 50, ncol = 50))

# ---- Priors over YOUR parameter names (adjust if needed) ----
# Note: 'distribution' fixed to "norm" here for simplicity
priors <- data.table(
  name = c("mean_field_size", "sd_field_size", "mean_shape_index", "sd_shape_index"),
  min  = c(50,               10,              2.0,                0.1              ),
  max  = c(60,               20,             4.0,                0.6              )
)

sample_params <- function(n) {
  u <- matrix(runif(n * nrow(priors)), ncol = nrow(priors))
  out <- t(t(u) * (priors$max - priors$min) + priors$min)
  as.data.table(out)[, setnames(.SD, priors$name)]
}

# ---- One simulation: establish_pac() -> return_by_field() -> metrics ----
metrics_once <- function(p){
  # (optional) guard to avoid absurd combos
  if (p$sd_field_size > 0.9 * p$mean_field_size)
    p$sd_field_size <- 0.9 * p$mean_field_size

  out <- establish_pac(
    potential_space  = pot_base,   # your 50x50 ones raster
    cell_size        = 1,
    includsion_value = 1,
    mean_field_size  = p$mean_field_size,
    sd_field_size    = p$sd_field_size,
    distribution     = "norm",
    mean_shape_index = p$mean_shape_index,
    sd_shape_index   = p$sd_shape_index,
    percent          = 60
  )

  # What ALGR gives back per run
  fields_raw <- tryCatch(return_by_arable_land(out, method = 2), error = function(e) NULL)

  # If nothing useful came back, keep the Monte-Carlo running with NAs
  if (is.null(fields_raw) || !inherits(fields_raw, "SpatRaster")) {
    return(data.table(
      CONTAG = NA_real_, LPI = NA_real_, NP = NA_real_, MEAN_FIELD_AREA = NA_real_, NFIELDS = NA_real_, MN_SIZE = NA_real_
    ))
  }

  fields_r <- fields_raw  # SpatRaster of field IDs (NA = non-arable)

  # ---- Build binary arable mask INSIDE terra (no values<- assignments) ----
  # arable: 1 where field ID exists, 0 where NA
  arable <- return_by_arable_land(out, method = 2)

  # ---- Metrics ----
  # PLAND (% arable)
  contag_df <- tryCatch(lsm_l_contag(arable), error = function(e) data.frame(value = NA_real_))
  contag <- if (nrow(contag_df)) contag_df$value[1] else NA_real_

  NFields <- length(out$field_list)


  field_ncells <- function(field) {
    xy <- cbind(field@location[[1]], field@location[[2]])
    nrow(unique(xy))
  }

  # Vector of cell counts per field
  cells_per_field <- vapply(out$field_list, field_ncells, FUN.VALUE = integer(1))

  # Mean field size in number of cells
  mean_cells <- mean(cells_per_field, na.rm = TRUE)
  mn_size <-mean_cells

  # LPI for class 1
  lpi_df <- tryCatch(lsm_c_lpi(arable), error = function(e) data.frame())
  lpi <- if (nrow(lpi_df)) {
    v <- lpi_df$value[lpi_df$class == 1]
    if (length(v)) v[1] else NA_real_
  } else NA_real_

  # Edge density (landscape level)
  np_df <- tryCatch(lsm_l_np(arable), error = function(e) data.frame(value = NA_real_))
  np <- if (nrow(np_df)) np_df$value[1] else NA_real_

  # Mean field area (in cells) from field-ID raster
  fq <- tryCatch(terra::freq(fields_r, useNA = "no"), error = function(e) NULL)
  mean_field_area <- if (!is.null(fq) && nrow(as.data.frame(fq)) > 0) {
    mean(as.data.frame(fq)$count)
  } else NA_real_

  data.table(CONTAG = contag, LPI = lpi, NP = np, NFIELDS = NFields, MN_SIZE = mn_size)
}

# ---- Monte-Carlo run ----
N <- 25
P <- sample_params(N)
res <- rbindlist(lapply(seq_len(N), function(i) metrics_once(P[i])))

# ---- 95% intervals ----
summ95 <- function(x) data.table(
  mean = mean(x, na.rm = TRUE),
  sd   = sd(x, na.rm = TRUE),
  lo95 = quantile(x, 0.025, na.rm = TRUE),
  hi95 = quantile(x, 0.975, na.rm = TRUE)
)

out <- rbindlist(list(
  CONTAG          = summ95(res$CONTAG),
  LPI            = summ95(res$LPI),
  NFIELDS            = summ95(res$NFIELDS),
  MN_SIZE            = summ95(res$MN_SIZE),
  NP             = summ95(res$NP)
), idcol = "metric")

print(out)
# data.table::fwrite(out, "algr_uncertainty_95pc.csv")


######################################################
#           single parameter sweep
#####################################################

library(ggplot2)

set.seed(1236)

# --- Helpers (lightweight) ---
set_prior_range <- function(base_priors, param, min_val, max_val){
  pr <- data.table::copy(base_priors)
  pr[name == param, `:=`(min = min_val, max = max_val)]
  pr
}

run_mc <- function(priors_tbl, N = 200){
  # local sampler using provided priors
  sample_params_local <- function(n, pri){
    u <- matrix(runif(n * nrow(pri)), ncol = nrow(pri))
    out <- t(t(u) * (pri$max - pri$min) + pri$min)
    as.data.table(out)[, setnames(.SD, pri$name)]
  }
  P <- sample_params_local(N, priors_tbl)
  res <- rbindlist(lapply(seq_len(N), function(i) metrics_once(P[i])))
  summ95 <- function(x) data.table(
    mean = mean(x, na.rm=TRUE),
    sd   = sd(x, na.rm=TRUE),
    lo95 = quantile(x, 0.025, na.rm=TRUE),
    hi95 = quantile(x, 0.975, na.rm=TRUE)
  )
  out <- rbindlist(list(
    CONTAG = summ95(res$CONTAG),
    LPI   = summ95(res$LPI),
    MN_SIZE   = summ95(res$MN_SIZE),
    NFIELDS   = summ95(res$NFIELDS),
    NP    = summ95(res$NP)
  ), idcol = "metric")
  out
}

# --- Build a sequence of shifted priors for mean_field_size ---
# Keep the baseline width constant, slide the whole [min, max] by 'offset'
mf_min0 <- priors[name == "mean_field_size", min]
mf_max0 <- priors[name == "mean_field_size", max]
width0  <- mf_max0 - mf_min0

offsets <- seq(-40, +40, by = 10)   # change step/extent as you like

make_shifted <- function(off){
  new_min <- mf_min0 + off
  new_max <- new_min + width0
  # clamp to positive values (optional)
  new_min <- max(1, new_min)
  if (new_max <= new_min) return(NULL)
  set_prior_range(priors, "mean_field_size", new_min, new_max)
}

prior_scenarios <- lapply(offsets, make_shifted)
valid_idx <- which(!sapply(prior_scenarios, is.null))
offsets   <- offsets[valid_idx]
prior_scenarios <- prior_scenarios[valid_idx]

# --- Run the Monte-Carlo for each shifted prior ---
N_runs <- 300  # increase for tighter intervals
res_list <- lapply(seq_along(prior_scenarios), function(i) {
  out <- run_mc(prior_scenarios[[i]], N = N_runs)
  out[, `:=`(
    scenario = paste0("offset ", offsets[i]),
    offset   = offsets[i],
    mf_min   = prior_scenarios[[i]][name == "mean_field_size", min],
    mf_max   = prior_scenarios[[i]][name == "mean_field_size", max]
  )]
  out
})

res_all <- rbindlist(res_list, use.names = TRUE)
res_all[, width := hi95 - lo95]

# --- Plot: mean & 95% interval vs offset (facet by metric) ---
p_mean_ci <- ggplot(res_all, aes(x = offset, y = mean)) +
  geom_point() +
  geom_errorbar(aes(ymin = lo95, ymax = hi95), width = 2) +
  facet_wrap(~ metric, scales = "free_y") +
  labs(
    title = "Uncertainty under shifted priors for mean field size",
    subtitle = paste0("Range width held constant at ", width0, " (cells/ha units as defined)"),
    x = "Shift applied to prior range ",
    y = "Mean with 95% interval"
  ) +
  theme_bw()
print(p_mean_ci)

# --- Plot: 95% interval width vs offset (how uncertainty changes) ---
p_width <- ggplot(res_all, aes(x = offset, y = width)) +
  geom_line() + geom_point() +
  facet_wrap(~ metric, scales = "free_y") +
  labs(
    title = "95% interval width vs. prior shift",
    x = "Shift applied to prior range",
    y = "Width of 95% interval"
  ) +
  theme_bw()
print(p_width)
